# Supplementary material for: Comparative dissection of the peripheral olfactory system of the Chagas disease vectors Rhodnius prolixus and Rhodnius brethesi
Source: PLoS Negl Trop Dis. 2021 Apr 15;15(4):e0009098. doi: 10.1371/journal.pntd.0009098 (PMC8078792; doi:10.1371/journal.pntd.0009098)
Supplement: S1 Table — (XLSX) [file pntd.0009098.s003.xlsx]

## Sheet: Sheet1
ODOR	SOURCE	BEHAVIOR	Reference
Formic acid	human sweat extracts		[1]
Acetic acid	T. infestans, T. rubrovaria Brindley's glands; in R. prolixus Brindley's glands; volatiles from disturbed adults	attraction in R. prolixus males and females (Y-tube olfactometer)	[1-6]
	vertebrate odor
L- Lactic Acid	human skin volatile	attractive in T. infestans only when combined with other short-chain carboxylic acids	[7-8]
Propionic acid	T. infestans, T. rubrovaria Brindley's glands; volatiles from disturbed adults	non-oriented behavior in R. prolixus but attractive together with lactic acid (locomotor compensation)	[1, 3-6, 9, 10-13]
	vertebrate odor: identified in headspace of rabbit. Present in human sweat; foot odor
2-oxopropanoic acid	human sweat extracts	elicits landing response in An. Gambiae	[14-16]
Butyric acid	T. infestans, T. rubrovaria Brindley's glands; volatiles from disturbed adults	non-oriented behavior in T. infestans but attractive together with lactic acid (locomotor compensation)	[1, 3-6, 11, 17, 18]
	vertebrate odor	Attractive at 1 and 5% in R. prolixus
Isobutyric acid	vertebrate odor		[2,19]
	main component of alarm pheromone of R. prolixus	attractive at low concentrations
2-oxobutanoic acid
Isovaleric acid	T. infestans, T. rubrovaria Brindley's glands		[1, 3-5, 10, 11, 18, 20]
	foot odor; human sweat
Valeric acid	T. infestans, T. rubrovaria Brindley's glands	non-oriented behavior in R. prolixus but attractive together with lactic acid (locomotor compensation)	[1, 3-5, 9, 11-13, 18, 21]
	human odor; present in bovine extracts
2-oxopentanoic acid	human sweat extracts	strongest landing response in Anopheles gambiae fom all oxo-n acids tested	[14]
Hexanoic acid	Brindley's glands of male Triatoma infestans and in male and female of R. prolixus; Present in feaces of T. infestans, P. megistus and T. brasiliensis	attractive in shelter assays; non-oriented behavior in R. prolixus but attractive together with lactic acid (locomotor compensation)	[2, 4, 22]
	component of bovine odor extract; human sweat; handprints	non-oriented behavior in R. prolixus but attractive together with lactic acid (locomotor compensation)	[2, 4, 21, 23, 24]
Heptanoic acid	cattle volatile, handprints, human axillary sweat		[14, 23, 25, 26]
Octanoic acid	T. infestans Brindley's glands		[18, 27]
Myristic acid	Human sweat extracts ; human skin surface		[1, 28]
Palmitic Acid	Human sweat extracts ; human skin surface		[1, 28]
Oleic acid	Human sweat extracts ; human skin surface		[1, 28]
Ammonia	present in T. infestans feaces		[29]
	human skin and breath, rabbit urine	attractive in T. infestans	[29, 30]
Ethyl amine	human urine	attracts R. prolixus, T. infestans, Panstrongylus geniculatus	[31]
1-butylamine	human effluvia	attractive for T. infestans	[15, 32]
Cadaverine	human vaginal Secretions, overripe fruit		[33, 34]
Isoamyl amine	vertebrate (mice) urine		[35]
Triethyl amine	mircrobial volatile		[34]
Spermine	microbial volatile, component of human male ejaculate		[34]
Spermidine	microbial volatile, component of human male ejaculate		[34]
Phenylethylamine	vaginal Secretions		[33]
Acetaldehyde	Plant volatiles		[36, 37]
Propionaldehyde	handprints, skin emmanations		[38]
Butyraldehyde	human skin emmanations		[38]
Benzaldehyde	emitted by T. infestans in copula	attractive to female T. infestans	[38, 39, 40, 41]
	handprints, skin emmanations, sweat
Butyl acetate	released by human skin microbiota		[42, 43]
Amyl acetate	fruit and flower volatiles		[44]
3-methylindole	present in cattle extracts and in feaces of birds and mammals		[45, 46]
Cyclohexanone	human sweat, foot odor		[42, 47]
butyryl chloride		inhibits carbon dioxide-sensing neurons in A. aegypti	[48]
Pyridine	human sweat, handprints		[40, 41]
Indole	human skin volatile, human sweat, handprint		[10, 41, 49]
1	Cork A, Park K. Identification of electrophysiologically‐active compounds for the malaria mosquito, Anopheles gambiae, in human sweat extracts. Medical and veterinary entomology. 1996;10(3):269-76.
2	Rojas JC, Rios-Candelaria E, Cruz-López L, Santiesteban A, Bond-Compean JG, Brindis Y, et al. A reinvestigation of Brindley’s gland exocrine compounds of Rhodnius prolixus (Hemiptera: Reduviidae). Journal of medical entomology. 2002;39(2):256-65.
3	Preti G, Muetterties EL, Furman JM, Kennelly JJ, Johns BE. Volatile constituents of dog (Canis familiaris) and coyote (Canis latrans) anal sacs. Journal of Chemical Ecology. 1976;2(2):177-86.
4	Hack W, Ricciardi A, Oscherov B, de Bravi MO. Composición de la secreción de la glándula de Brindley en Triatomineos. Medicina. 1980;40:178-80.
5	Bernier UR, Kline DL, Schreck CE, Yost RA, Barnard DR. Chemical analysis of human skin emanations: comparison of volatiles from humans that differ in attraction of Aedes aegypti (Diptera: Culicidae). J Am Mosq Control Assoc. 2002;18(3):186-95.
6	Guerenstein PG, Guerin PM. A comparison of volatiles emitted by adults of three triatomine species. Entomologia experimentalis et applicata. 2004;111(2):151-5.
7	Acree F, Turner R, Gouck H, Beroza M, Smith N. L-Lactic acid: a mosquito attractant isolated from humans. Science. 1968;161(3848):1346-7.
8	Geier M, Sass H, Boeckh J, editors. A search for components in human body odour that attract females of Aedes aegypti. Ciba Foundation Symposium; 1996.
9	Jemiolo B, Gubernick DJ, Yoder MC, Novotny M. Chemical characterization of urinary volatile compounds ofPeromyscus californicus, a monogamous biparental rodent. Journal of chemical ecology. 1994;20(10):2489-500.
10	Dormont L, Bessiere JM, Cohuet A. Human skin volatiles: a review. J Chem Ecol. 2013;39(5):569-78.
11	Caroprese A, Gabbanini S, Beltramini C, Lucchi E, Valgimigli L. HS-SPME-GC-MS analysis of body odor to test the efficacy of foot deodorant formulations. Skin Res Technol. 2009;15(4):503-10.
12	Wellington JL, Byrne KJ, Preti G, Beauchamp GK, Smith AB. Perineal scent gland of wild and domestic guinea pigs. Journal of Chemical Ecology. 1979;5(5):737-51.
13	Albone ES. Mammalian semiochemistry. The investigation of chemical signals between mammals. 1984:2-5.
14	Healy T, Copland M, Cork A, Przyborowska A, Halket J. Landing responses of Anopheles gambiae elicited by oxocarboxylic acids. Medical and Veterinary Entomology. 2002;16(2):126-32.
15	Ellin RI, Farrand RL, Oberst FW, Crouse CL, Billups NB, Koon WS, et al. An apparatus for the detected and quantitation of volatile human effluents. Journal of Chromatography A. 1974;100(1):137-52.
16	Biagi S, Ghimenti S, Onor M, Bramanti E. Simultaneous determination of lactate and pyruvate in human sweat using reversed‐phase high‐performance liquid chromatography: a noninvasive approach. Biomedical Chromatography. 2012;26(11):1408-15.
17	Barrozo RB, Lazzari CR. Orientation behaviour of the blood-sucking bug Triatoma infestans to short-chain fatty acids: synergistic effect of L-lactic acid and carbon dioxide. Chemical Senses. 2004;29(9):833-41.
18	Juárez P, Brenner R. Biochemistry of the evolutive cycle of Triatoma infestans (vinchuca). V. Volatile fatty acids emission. Acta physiologica latino americana. 1981;31(2):113-7.
19	Guerenstein P, Guerin P. Olfactory and behavioural responses of the blood-sucking bug Triatoma infestans to odours of vertebrate hosts. Journal of Experimental Biology. 2001;204(3):585-97.
20	Ara K, Hama M, Akiba S, Koike K, Okisaka K, Hagura T, et al. Foot odor due to microbial metabolism and its control. Canadian journal of microbiology. 2006;52(4):357-64.
21	Osterkamp J, Wahl U, Schmalfuss G, Haas W. Host-odour recognition in two tick species is coded in a blend of vertebrate volatiles. Journal of Comparative Physiology A. 1999;185(1):59-67.
22	Mota T, Vitta AC, Lorenzo-Figueiras AN, Barezani CP, Zani CL, Lazzari CR, et al. A multi-species bait for Chagas disease vectors. PLoS neglected tropical diseases. 2014;8(2).
23	Zeng X-N, Leyden JJ, Lawley HJ, Sawano K, Nohara I, Preti G. Analysis of characteristic odors from human male axillae. Journal of Chemical Ecology. 1991;17(7):1469-92.
24	Logan JG, Birkett MA, Clark SJ, Powers S, Seal NJ, Wadhams LJ, et al. Identification of human-derived volatile chemicals that interfere with attraction of Aedes aegypti mosquitoes. Journal of chemical ecology. 2008;34(3):308-22.
25	Zeng X-N, Leyden JJ, Spielman AI, Preti G. Analysis of characteristic human female axillary odors: qualitative comparison to males. Journal of chemical ecology. 1996;22(2):237-57.
26	Oehrl L, Keener K, Bottcher R, Munilla R, Connelly K. Characterization of odor components from swine housing dust using gas chromatography. Applied Engineering in Agriculture. 2001;17(5):659.
27	Audino PG, Alzogaray RA, Vassena C, Masuh H, Fontán A, Gatti P, et al. Volatile compounds secreted by Brindley's glands of adult Triatoma infestans: identification and biological activity of previously unidentified compounds. Journal of Vector Ecology. 2007;32(1):75-82.
28	Nicolaides N. Skin lipids: their biochemical uniqueness. Science. 1974;186(4158):19-26.
29	Taneja J, Guerin PM. Ammonia attracts the haematophagous bug Triatoma infestans: behavioural and neurophysiological data on nymphs. Journal of Comparative Physiology A. 1997;181(1):21-34.
30	Geier M, Bosch OJ, Boeckh J. Ammonia as an attractive component of host odour for the yellow fever mosquito, Aedes aegypti. Chemical senses. 1999;24(6):647-53.
31	Mitchell SC, Zhang AQ, Smith RL. Ethylamine in human urine. Clin Chim Acta. 2000;302(1-2):69-78.
32	Taneja J, Guerin PM. Oriented responses of the triatomine bugs Rhodnius prolixus and Triatoma infestans to vertebrate odours on a servosphere. Journal of Comparative Physiology A. 1995;176(4):455-64.
33	Jones B, Al-Fattani M, Gooch H. The determination of amines in the vaginal secretions of women in health and disease. International journal of STD & AIDS. 1994;5(1):52-5.
34	Hussain A, Zhang M, Üçpunar HK, Svensson T, Quillery E, Gompel N, et al. Ionotropic chemosensory receptors mediate the taste and smell of polyamines. PLoS biology. 2016;14(5):e1002454.
35	Nishimura K, Utsumi K, Yuhara M, Fujitani Y, Iritani A. Identification of puberty‐accelerating pheromones in male mouse urine. Journal of Experimental Zoology. 1989;251(3):300-5.
36	Thomas DdS, Murashige T. Volatile emissions of plant tissue cultures. In vitro. 1979;15(9):654-8.
37	Karl T, Curtis A, Rosenstiel T, Monson R, Fall R. Transient releases of acetaldehyde from tree leaves− products of a pyruvate overflow mechanism? Plant, cell & environment. 2002;25(9):1121-31.
38	Mochalski P, King J, Unterkofler K, Hinterhuber H, Amann A. Emission rates of selected volatile organic compounds from skin of healthy volunteers. Journal of Chromatography B. 2014;959:62-70.
39	Fontan A, Audino PG, Martinez A, Alzogaray RA, Zerba EN, Camps F, et al. Attractant volatiles released by female and male Triatoma infestans (Hemiptera: Reduviidae), a vector of Chagas disease: chemical analysis and behavioral bioassay. Journal of medical entomology. 2002;39(1):191-7.
40	Gallagher M, Wysocki CJ, Leyden JJ, Spielman A, Sun X, Preti G. Analyses of volatile organic compounds from human skin. British Journal of Dermatology. 2008;159(4):780-91.
41	Bernier UR, Kline DL, Barnard DR, Schreck CE, Yost RA. Analysis of human skin emanations by gas chromatography/mass spectrometry. 2. Identification of volatile compounds that are candidate attractants for the yellow fever mosquito (Aedes aegypti). Analytical Chemistry. 2000;72(4):747-56.
42	Verhulst NO. The role of skin microbiota in the attractiveness of humans to the malaria mosquito Anopheles gambiae Giles2010.
43	Omondi A, Ghaninia M, Dawit M, Svensson T, Ignell R. Age-dependent regulation of host seeking in Anopheles coluzzii. Scientific reports. 2019;9(1):1-9.
44	LIU E-t, WANG G-s, LI Y-y, Xiang S, CHEN X-s, SONG F-h, et al. Replanting affects the tree growth and fruit quality of Gala apple. Journal of Integrative Agriculture. 2014;13(8):1699-706.
45	Brieger L. Ueber die flüchtigen Bestandtheile der menschlichen Excremente. Berichte der deutschen chemischen Gesellschaft. 1877;10(1):1027-32.
46	HARA H, ORITA N, HATANO S, ICHIKAWA H, HARA Y, MATSUMOTO N, et al. Effect of tea polyphenols on fecal flora and fecal metabolic products of pigs. Journal of veterinary medical science. 1995;57(1):45-9.
47	Meijerink J, Braks M, Brack A, Adam W, Dekker T, Posthumus M, et al. Identification of olfactory stimulants for Anopheles gambiae from human sweat samples. Journal of Chemical Ecology. 2000;26(6):1367-82.
48	Tauxe GM, MacWilliam D, Boyle SM, Guda T, Ray A. Targeting a dual detector of skin and CO2 to modify mosquito host seeking. Cell. 2013;155(6):1365-79.
49	Biessmann H, Andronopoulou E, Biessmann MR, Douris V, Dimitratos SD, Eliopoulos E, et al. The Anopheles gambiae odorant binding protein 1 (AgamOBP1) mediates indole recognition in the antennae of female mosquitoes. PloS one. 2010;5(3):e9471.
